# Supplementary material for: Whole transcriptome analysis revealed the regulatory network and related pathways of non-coding RNA regulating ovarian atrophy in broody hens
Source: Front Vet Sci. 2024 May 29;11:1399776. doi: 10.3389/fvets.2024.1399776 (PMC11168117; doi:10.3389/fvets.2024.1399776)
Supplement: Supplementary file 1 [file Table_1.xlsx]

## Sheet: total length
length	all
16	0
17	0
18	237865
19	292147
20	2272339
21	13980292
22	30151510
23	20648688
24	4488809
25	523770
26	383087
27	386587
28	277701
29	105222
30	42007
31	15489
32	19590
33	36661
34	32318
35	7500
