# Supplementary material for: Whole transcriptome analysis revealed the regulatory network and related pathways of non-coding RNA regulating ovarian atrophy in broody hens
Source: Front Vet Sci. 2024 May 29;11:1399776. doi: 10.3389/fvets.2024.1399776 (PMC11168117; doi:10.3389/fvets.2024.1399776)
Supplement: Supplementary file 3 [file Table_3.xlsx]

## Sheet: all.reads_info
Sample	RawData(bp)	BF_Q20(%)	BF_Q30(%)	BF_N(%)	BF_GC(%)	CleanData(bp)	AF_Q20(%)	AF_Q30(%)	AF_N(%)	AF_GC(%)
AO-1	14944259700	14545750993 (97.33%)	13860273457 (92.75%)	37038 (0.00%)	7327266921 (49.03%)	14820652925	14448529864 (97.49%)	13775305413 (92.95%)	36605 (0.00%)	7255310485 (48.95%)
AO-2	14854956000	14455209721 (97.31%)	13782525115 (92.78%)	67174 (0.00%)	7240912725 (48.74%)	14728371093	14356237457 (97.47%)	13696590988 (92.99%)	64925 (0.00%)	7166669882 (48.66%)
AO-3	14050096800	13626631181 (96.99%)	12935823047 (92.07%)	63431 (0.00%)	6799921919 (48.40%)	13911550350	13517011035 (97.16%)	12840213106 (92.30%)	61451 (0.00%)	6721997071 (48.32%)
NO-1	14496487200	14091072516 (97.20%)	13410103956 (92.51%)	65263 (0.00%)	7109148596 (49.04%)	14356719069	13982087609 (97.39%)	13314897106 (92.74%)	63193 (0.00%)	7030476289 (48.97%)
NO-2	12455436300	12128252060 (97.37%)	11598768165 (93.12%)	57062 (0.00%)	5980840441 (48.02%)	12344726975	12043547868 (97.56%)	11525920265 (93.37%)	55246 (0.00%)	5915022689 (47.92%)
NO-3	13300435500	12877835412 (96.82%)	12208059675 (91.79%)	32550 (0.00%)	6774946041 (50.94%)	13144862406	12755724324 (97.04%)	12101887352 (92.07%)	32102 (0.00%)	6681939608 (50.83%)
